# Supplementary material for: Robot-Assisted Resection of Mediastinal Tumors in Pediatric Patients: A Systematic Review
Source: Children (Basel). 2026 Jul 17;13(7):937. doi: 10.3390/children13070937 (PMC13406298; doi:10.3390/children13070937)
Supplement: Supplementary file 1 [file children-13-00937-s001.zip]

Archive with 2 entries (2 files):
- PRISMA_2020_checklist.pdf
- risk of bias evaluation.pdf
